# Supplementary material for: Microemulsion Derived Titania Nanospheres: An Improved Pt Supported Catalyst for Glycerol Aqueous Phase Reforming
Source: Nanomaterials (Basel). 2021 Apr 29;11(5):1175. doi: 10.3390/nano11051175 (PMC8144991; doi:10.3390/nano11051175)
Supplement: Supplementary file 1 [file nanomaterials-11-01175-s001.zip]

Archive with 1 entries (1 files):
- nanomaterials-1174944-supplementary.pdf
